# Supplementary material for: The magnitude of anemia and associated factors among adult diabetic patients in Tertiary Teaching Hospital, Northern Ethiopia, 2019, cross-sectional study
Source: PLoS One. 2020 Nov 10;15(11):e0240678. doi: 10.1371/journal.pone.0240678 (PMC7671748; doi:10.1371/journal.pone.0240678)
Supplement: S1 Appendix — (ZIP) [file pone.0240678.s001.zip]

Archive with 2 entries (2 files):
- S1 appendix.docx
- S1data set data set of the study.sav
